# Supplementary material for: Genome-Wide Identification and Expression Analysis of Dof Transcription Factors in Lotus (Nelumbo nucifera Gaertn.)
Source: Plants (Basel). 2022 Aug 6;11(15):2057. doi: 10.3390/plants11152057 (PMC9370771; doi:10.3390/plants11152057)
Supplement: Supplementary file 1 [file plants-11-02057-s001.zip › Table S1.xlsx]

## Sheet: Sheet1
Table S1: List of the 29 NnDof genes identified in this study
Gene name	Gene ID	Chromosome location	Protein	Molecular	Isoelectric	Instability	Aliphatic	GRAVY	Subcellular
			length (aa)	weight(KD)	point	index	index		localization
NnDof1	Nn1g00336	chr1 (7341566..7343160)	297	32451.5	8.64	54.51	65.32	-0.373	Nuclear
NnDof2	Nn1g04003	chr1 (83619192..83621349)	316	34780.4	6.58	65.28	60.16	-0.722	Extracellular
NnDof3	Nn1g04156	chr1 (86175766..86177872)	299	32666.2	9.58	66.71	49	-0.836	Extracellular
NnDof4	Nn1g04158	chr1 (86205499..86207422)	351	38001.7	7.51	49.43	66.38	-0.482	Extracellular
NnDof5	Nn1g04412	chr1 (91468313..91468795)	160	17502.8	9.68	38.18	47.56	-0.644	Nuclear
NnDof6	Nn1g05644	chr1 (116892066..116893106)	346	37332.3	8.57	45.93	56.16	-0.603	Nuclear
NnDof7	Nn1g06468	chr1 (134817948..134820374)	329	35422.4	8.75	56.22	64.29	-0.512	Extracellular
NnDof8	Nn1g06469	chr1 (134831960..134834624)	269	29109.6	9.8	67.09	54.42	-0.76	Nuclear
NnDof9	Nn1g09129	chr1 (200848600..200849070)	156	17417.6	9.34	47.68	48.78	-0.759	Nuclear
NnDof10	Nn2g10389	chr2 (2958539..2959652)	328	34649.6	8.99	51.89	54.15	-0.567	Extracellular
NnDof11	Nn2g10656	chr2 (6704851..6708252)	365	40028.3	7.53	45.42	73.51	-0.341	Extracellular
NnDof12	Nn2g12993	chr2 (43709261..43711150)	280	30467	8.26	52.11	54.71	-0.613	Nuclear
NnDof13	Nn2g14573	chr2 (74763054..74766328)	465	50768.2	5.67	55.95	61.01	-0.609	Extracellular
NnDof14	Nn3g16849	chr3 (10070304..10072054)	319	34756.8	6.54	42.03	65.08	-0.516	Extracellular
NnDof15	Nn3g17266	chr3 (16289216..16293879)	454	49177.7	8.26	54.92	50.75	-0.759	Nuclear
NnDof16	Nn3g17539	chr3 (19968692..19969848)	280	30424.9	8.4	52.39	49.14	-0.708	Nuclear
NnDof17	Nn3g18919	chr3 (40996388..40998592)	278	30288.5	8.83	54.17	56.51	-0.672	Nuclear
NnDof18	Nn4g22756	chr4 (11679698..11681439)	311	34024.2	6.3	42.82	58.91	-0.515	Nuclear
NnDof19	Nn4g23198	chr4 (18093461..18098241)	508	55480.5	6.48	58.66	49.78	-0.939	Nuclear
NnDof20	Nn4g23542	chr4 (22763532..22765203)	305	33051.9	7.51	56.46	54.39	-0.571	Extracellular
NnDof21	Nn5g26935	chr5 (4316746..4317860)	327	34702.5	8.98	61.89	56.15	-0.569	Nuclear
NnDof22	Nn5g28657	chr5 (49120530..49121408)	292	32372	5.85	55.03	62.77	-0.508	Extracellular
NnDof23	Nn5g29390	chr5 (60236876..60237541)	221	23153.9	7.57	47.53	62.31	-0.366	Nuclear
NnDof24	Nn5g29820	chr5 (66811547..66812599)	350	37611.4	8.78	41.97	51.63	-0.629	Nuclear
NnDof25	Nn6g32113	chr6 (11457970..11458986)	338	35911.7	8.78	44.25	70.15	-0.427	Extracellular
NnDof26	Nn6g32126	chr6 (11754436..11756012)	223	23557.3	6.94	49.02	60.4	-0.371	Nuclear
NnDof27	Nn6g34674	chr6 (53218383..53219378)	331	37514.9	6.21	56.52	62.45	-0.744	Extracellular
NnDof28	Nn6g35412	chr6 (64298748..64301782)	238	25822.5	7.54	52.8	54.08	-0.689	Nuclear
NnDof29	Nn8g39830	chr8 (19556537..19556854)	105	12144.8	9.96	67.56	41.81	-1.161	Nuclear
