# Supplementary material for: Genome-Wide Identification and Expression Analysis of Dof Transcription Factors in Lotus (Nelumbo nucifera Gaertn.)
Source: Plants (Basel). 2022 Aug 6;11(15):2057. doi: 10.3390/plants11152057 (PMC9370771; doi:10.3390/plants11152057)
Supplement: Supplementary file 1 [file plants-11-02057-s001.zip › Table S2.xlsx]

## Sheet: Sheet1
Table S2: RNA-seq data of 29 Nndof genes that were used in this study.
	Seed coat	Cotyledon	Root	Rhizome(mixed stage)	Rhizome Internode	Rhizome elongation Zone	Rhizome apical meristem	Petiole	Leaf	Mature receptacle	Petal	Pollinated carpel	Mature stamen
NnDof1	4.55669	0.651497	5.39156	6.99449	6.28953	3.11897	1.45528	4.04	1.49104	4.33736	2.19483	2.21821	2.9737
NnDof2	94.5199	0.1847	15.9767	62.7097	34.3219	19.8271	14.5725	5.35956	8.88843	31.3885	6.42079	28.1715	8.91075
NnDof3	2.83206	10.9733	7.30077	18.2991	29.03	9.37591	8.25519	4.31071	0.927601	21.706	48.8783	17.9956	3.68669
NnDof4	16.2043	1.09225	6.5793	35.5199	12.8908	15.5113	5.14822	11.6518	12.4296	11.7855	15.6361	19.51	6.21977
NnDof5	2.94518	0.173562	38.6337	1.60798	1.53109	1.20508	0.972884	2.15927	0.303005	11.8997	2.30389	2.88566	1.02273
NnDof6	0.0828707	1.26494	0.408669	0.838546	0.723273	1.57454	4.59845	1.13909	5.79215	0.539387	0.183095	0.47	0.0093535
NnDof7	16.2387	1.49498	17.4569	11.843	8.64126	13.7118	32.1089	8.44924	19.7714	29.3008	14.6324	21.9489	15.8738
NnDof8	8.32292	1.21396	14.189	1.90871	25.9841	13.5897	10.9088	2.15225	1.22373	7.18568	5.6624	8.87101	4.3147
NnDof9	3.97272	0.454686	6.65309	0.161909	0.14819	0.886818	0.223979	0.243779	0.0834934	0	2.99627	0.0370815	0.037349
NnDof10	2.47881	1.37558	4.50153	5.69341	7.26974	6.29493	8.32154	3.16487	1.83343	3.6836	1.48328	4.27016	0.893289
NnDof11	8.77215	3.46194	3.38887	12.1474	52.7177	11.1306	7.22319	9.18161	1.82731	4.86425	4.73251	3.0962	1.47223
NnDof12	27.0533	3.24046	12.7706	3.72375	83.9059	20.1939	16.8064	7.76006	6.32284	6.53426	17.8822	7.27002	2.46078
NnDof13	6.8938	3.57395	5.49655	7.92919	6.49715	6.40885	9.626	4.24927	2.42518	3.29423	3.34032	3.28797	34.2772
NnDof14	0.262742	0.784912	0.740291	0.873524	0.0945406	5.10648	5.46771	0.501824	1.74448	1.69461	0	0.633448	0
NnDof15	25.3679	0.690754	16.1233	5.41947	15.8892	1.97156	0.874799	5.45422	7.07638	2.99151	6.53777	1.68899	43.4468
NnDof16	35.4435	31.9409	5.26886	31.161	5.75736	11.2813	5.98138	20.6995	27.577	37.5218	77.6016	51.5018	59.9584
NnDof17	6.84092	0.155569	14.5954	15.4123	16.4276	34.5074	11.243	2.85505	1.05849	13.3899	3.85043	8.4456	9.80526
NnDof18	20.7195	2.82917	7.54561	12.3433	5.95145	12.6196	11.1581	6.69934	5.06002	9.14373	0.661546	5.88039	6.49972
NnDof19	13.5339	7.97115	9.88835	18.2074	47.4898	16.6314	10.2077	16.8621	13.2973	4.28429	73.2476	2.73319	118.148
NnDof20	7.45495	0.859274	1.75755	4.48214	7.13542	3.51451	1.65238	32.0696	53.2259	7.79223	6.52852	14.0513	0.878865
NnDof21	2.07051	0.775357	1.30848	5.9735	10.5699	2.34947	1.41333	2.81103	0.706799	2.10773	1.43683	1.90214	2.3476
NnDof22	20.8905	0.116996	7.9304	20.2891	21.7389	0	0	2.29617	2.85096	45.2124	93.7042	2.34899	87.4731
NnDof23	0.0290053	2.05521	2.21799	1.93722	0.091305	8.57427	13.8742	0.313097	0.286496	0.315564	0.246717	0.304888	0.0532605
NnDof24	0.105977	0.058442	0.0522198	1.50543	0.044264	1.47712	2.88704	0.0335892	0.328379	0.4834	0.159997	0.0199445	0.101839
NnDof25	4.23146	1.52604	2.07069	6.96541	19.304	23.8696	35.007	1.76632	1.65416	11.8397	0.527026	8.52088	0.0315345
NnDof26	2.05013	0.73402	10.3673	20.2971	13.6623	44.1161	63.0628	9.71703	2.52018	10.1082	1.14524	6.10619	0.0644315
NnDof27	0	0.041191	0.243779	0.048872	0	0	0.059267	0.163974	0.174898	0.207233	0	0	0.026335
NnDof28	38.8977	11.7854	23.4586	50.5431	158.595	21.9267	14.7382	21.7768	14.6291	57.3014	28.546	18.9406	23.3821
NnDof29	0	0	1.34859	0	7.3816	0.142256	0	0.726858	0.562916	0.061326	0	0.0330215	0.0580135
