# Supplementary material for: Genome-Wide Identification and Expression Analysis of Dof Transcription Factors in Lotus (Nelumbo nucifera Gaertn.)
Source: Plants (Basel). 2022 Aug 6;11(15):2057. doi: 10.3390/plants11152057 (PMC9370771; doi:10.3390/plants11152057)
Supplement: Supplementary file 1 [file plants-11-02057-s001.zip › Table S3.xlsx]

## Sheet: Sheet1
Table S3: Primers of NnDof genes used in RT-qPCR
NnDof1F	TCTTCTTCCACTGCTACACCTT
NnDof2F	ACCATCACCACCACAACCAT
NnDof3F	CCATACATCAACTGCTGCCTTC
NnDof4F	GGAACGATAGAATGAACAACAAGG
NnDof5F	GTCAACCAACCTCGGCATT
NnDof7F	TCTTCTACATCAACCGCTTCTC
NnDof9F	GTCAACCAACCTCGGCATT
NnDof10F	GGAGGAACAAGAGAAGCAAGG
NnDof11F	ACCACCTCCACAACGACAAT
NnDof12F	TACCAACAGCAACGACAACAA
NnDof13F	CCACCGAGTGTCTCTTCCAT
NnDof14F	GCCTTGGAGTTGGAGATGTTG
NnDof15F	ATGGCACCTTACTCACATTCAG
NnDof16F	CAGCAGTAGTGGAGGAGGAG
NnDof17F	ACTTCATCAGCCTCCTCTTCAT
NnDof18F	GCTTCCATTCGGAGGCACTA
NnDof19F	AAGAGCCAGTGATGCGGAAT
NnDof20F	ATGGCAAGTATGGTGGAAGAGA
NnDof21F	CATACAACCAACGCCACCATT
NnDof22F	ACGTTGTGGACTGGCAGAG
NnDof23F	ACCATCTCCTCCTCTTCCTCT
NnDof24F	GGCGTGAGTGGTTCTGCTA
NnDof25F	CCACCACCACCACCAATCT
NnDof26F	GTGGTGGTAGCCGCAAGAA
NnDof28F	CCTGTTAGACGGTTTGAATCCA
NnDof1R	ACCTCCAACTCCAAGTCCATC
NnDof2R	AGGCTGCTTCACATCAGTAGT
NnDof3R	TGCTGTTGTTGCTGCTCCA
NnDof4R	GAAGTGACTGAAGATCCGAAGTT
NnDof5R	GCTCCATCACACCCTCAAAG
NnDof7R	CCGTTCACTTCTTCCTTCTTCA
NnDof9R	TGCTCCATCACACTCTCCAA
NnDof10R	CCGCAGTGTAGTCAGTAAGATG
NnDof11R	CAACATCACATCTCCACAACCA
NnDof12R	AACAAGTCCGTGCCAGGAA
NnDof13R	ATTCACCGCCATTACAGCAAT
NnDof14R	ATCCTCACTGCCTCCTAATGG
NnDof15R	CACATCCACTAGAACGGTCATC
NnDof16R	AGATAGAGACCCTGATCGTTGT
NnDof17R	GTGTCGTTGTTGGTGGTCTG
NnDof18R	ACCATTCATCACACCAGTCCAT
NnDof19R	TGAAGGACAGAAGGCAGGTG
NnDof20R	CAAGCCTCCTACTCCATCTCC
NnDof21R	CTACCGCCACCTGAATAACTTG
NnDof22R	AGCGGTTCCATCACTGACTAA
NnDof23R	CCACCAAGTGCCAAGAATCC
NnDof24R	CCATGCTTGAGTTCCGTTCC
NnDof25R	TTACTCTGGACTGATGCCGAAT
NnDof26R	CGTGTTCAGCAAAGAAGTAAAGC
NnDof28R	GGAATCGCCATCCTGAATGC
Actin1F	TGATCGGAATGGAAGC
Actin1R	CAGCAATACCAGGGAAC
Actin2F	AACCTCCTCCTCATCGTACT
Actin2R	GACAGCATCAGCCATGTTCA
Actin3F	ACCACTGCTGAACGGGAAAT
Actin3R	ATGGCTGGAATAGAACCTCA
