# Supplementary material for: Genome-Wide Identification and Expression Analysis of Dof Transcription Factors in Lotus (Nelumbo nucifera Gaertn.)
Source: Plants (Basel). 2022 Aug 6;11(15):2057. doi: 10.3390/plants11152057 (PMC9370771; doi:10.3390/plants11152057)
Supplement: Supplementary file 1 [file plants-11-02057-s001.zip › Table S4.xlsx]

## Sheet: Sheet1
Table S4. The Lotus Dof gene sequence identified in this study.
Gene Name	CDS	Proteins
NnDof1	ATGTGTGTGTGTGTGTGTGTTGTTTTTATTTTTATCATTTCATTTTTTTTTGGGTTGTTTGGGTTCCAGGAGATTGGACTGGTGAAACCAATGGAGGAGGTGGTCTCTAATGCATGTTCGAGGCCTATGTTAGAGAGGAGAGCCAAGCCTCAGAAAGAACAAGCCTTGAATTGTCCAAGGTGCAATTCAACAAGCACCAAATTCTGTTATTACAACAACTATAGTCTCACTCAACCAAGATACTTCTGCAAGACTTGTAGAAGGTACTGGACTGAAGGTGGATCTCTCAGAAATGTTCCTGTTGGAGGAGGCTCAAGAAAGAACAAGAGATCTTCAAATTCGTCAGCTTCAGCCTCCTCAAAAAAGCTGCCTGATCTTACCCCACCAACCAGCTCTACA…	MCVCVCVVFIFIISFFFGLFGFQEIGLVKPMEEVVSNACSRPMLERRAKPQKEQALNCPRCNSTSTKFCYYNNYSLTQPRYFCKTCRRYWTEGGSLRNVPVGGGSRKNKRSSNSSASASSKKLPDLTPPTSSTSSSQNLKIHKGQDLNLAFPYAQDFQAISEFARVPKIETTTNEDSPNPCSSSTATPSLSALELLRSGITSRGLNSFMPIPILDSNSFYPTGFALQDFKPSLGFSLDGLGVGGGYGNLQGVEESSGRLLFPFEDLKQVSNTNDIEQNRGQGDSTGYWNGTLGGGSW
NnDof2	ATGGGTTTGAGTTCGAAGCAAGTGTCTGTTGATGGGTTGGTGCTGGACTGGGGCCATGGCTTGTTGCAGCCCGGAGCTTTGGATCTTTCGAAGCCTCCTCAGTCGCCTCAGGTGAGGCAAGAGCAGCAGCAAGAGCAACAGCAACAACAGTCGACACCGCTGAAGTGTCCGAGGTGTGATTCAACAAACACCAAGTTCTGTTACTATAACAATTATAATCGGTCGCAGCCACGCCATTTCTGTAAGGCTTGTAGGAGGCACTGGACCAAAGGAGGCACACTACGCAATGTTCCAGTTGGTGGTGGGCGTAAGAATAAGCGGCTCAAGACCACCCATAATACTACCACCACAACAACAACCACCGCCGCCGGTAAAGCTGCGAATCCTACCACCTCCACC…	MGLSSKQVSVDGLVLDWGHGLLQPGALDLSKPPQSPQVRQEQQQEQQQQQSTPLKCPRCDSTNTKFCYYNNYNRSQPRHFCKACRRHWTKGGTLRNVPVGGGRKNKRLKTTHNTTTTTTTTAAGKAANPTTSTSGRVSRNTTNNMAIQAQQQLQLQQQQHLPLPFGDSRSISDILYQSLLHPPTSSSLPLSPQQDYTNKVSSNDDGEIINISSDSLLGSPLSLPPNPIFPFTSLSSFVDNPTSMSSFTCGFQPSDVYNSYTGEAETAEDSTITTTTITTTNTTTIGFMDSTSYWSWDDLTSLITTDVKQPWDDSLQ
NnDof3	ATGCAGCAGGAGAGAGGTGGTGGTGGAGGAATAGCAGGAGCAGGAGCAAGGATAGACCAGATGAAGGGGTTGCAACAGCATGATCGCCGGGTGAAGCCACCGGAGAATCAACAACCACAGCAGCCTCAGAAATGCCCGCGCTGCGAGTCTCTCAATACCAAGTTCTGTTACTACAACAATTATAGCCTCTCGCAGCCGCGTTATTTCTGCAAGACTTGCAGAAGGTACTGGACTCAAGGAGGAACCTTACGGAACGTCCCCGTGGGCGGTGGATGCAGAAAGGGAAAGCGATCCAAGAGATCCTACCCGGCCGATAATCTACAGAGTCAACTGCCGTCGGTAACCCAGCAATCATCACAGCAGCAACAGTTCAGCTCCGCGGCGACCTCCACTTCAACT…	MQQERGGGGGIAGAGARIDQMKGLQQHDRRVKPPENQQPQQPQKCPRCESLNTKFCYYNNYSLSQPRYFCKTCRRYWTQGGTLRNVPVGGGCRKGKRSKRSYPADNLQSQLPSVTQQSSQQQQFSSAATSTSTVMTTTGSNPTLRTKGADLMIPSPMPPMAPNPSSVYYPSGGSFLSSLAALQSFNQPMNVGGDFGGSNLALLQGFSLPSFSAQQQQLFQMGARDKTIHQLLPSEENAIQQSRPSASNQEWHHQSFINPITNSIASEAGYWSSNNSNNSTSGPSLNPSQWVRPDAPENH
NnDof4	ATGATTCCATTGAGTGAAGGACTGTTGGGTCCTTGTGAGAAGATGGGCATCCCTTCCAACAGTAACGACTGGCCACAGAAAGTGGATGAGACAGGATTGATGGCTTCAAGTGTTAGAATTATGGAGAAACCAGGTTCAGATCAGGCTCTGAAATGTCCTCGTTGCGATTCATCCAACACCAAATTCTGTTACTACAACAACTACAGCTTATCTCAGCCCAGACACTTCTGCAAAGCTTGTAAGCGCTACTGGACAAAAGGCGGAACGTTGCGTAATGTTCCAGTTGGCGGTGGGTGCAGGAAGAACAAGAGGGTGAAGAGGTCTGCACCAACCACTGAAGCTTCTTCATCATCACAAACTACTCCACCAACACCACCACCTCCCCCTTCTCGTGTCGAT…	MIPLSEGLLGPCEKMGIPSNSNDWPQKVDETGLMASSVRIMEKPGSDQALKCPRCDSSNTKFCYYNNYSLSQPRHFCKACKRYWTKGGTLRNVPVGGGCRKNKRVKRSAPTTEASSSSQTTPPTPPPPPSRVDVSTASNHITSPLFYGLSGNPSDMNLPFPSFHPRVSNMESKPTSCAGYDLLPQLNALGLGFPSATMNADTHGDEYRTGFDPATQIQDVVTSTSLLSNYSSLLGSSSSTSTVSLLASSLQQQKLILGGLKERRPANNFQALLPFEDLQMDGNGDLGVVLKEVKMEEGNDRMNNKVDWNVPCQNTIEPIGSTADPSLYWNSTAVGAWPYLNNFGSSVTSLI
NnDof5	ATGGCCGACGTAGATAGCAGCGGAGGTGGTGCGCCGGGAATCAAGCTTTTCGGCACGACAATCGCTCCGCAGGTGAAAGGAGTTGAGGTGAAGAAGCCAGCAAAGGCCGATGACACAAATGAAAAGAGGGCGGAGAAGACAATTCCATGCCCAAGGTGCAAAAGCATGGACACCAAGTTCTGTTATTTCAACAACTACAACGTCAACCAACCTCGGCATTTCTGTAAGGCATGCCAGAGGTATTGGACGGCCGGAGGGACGCTTCGGAACGTACCGATTGGAGCCGGGCGTAGGAAAAACAAGCCTCCAAGTCAGGGGACAATTGGGTTCCCCAACAACTGTGTGTTCGATGCTTCTGGGGTGAACCAGTTTGACTTTGAGGGTGTGATGGAGCAGTGG…	MADVDSSGGGAPGIKLFGTTIAPQVKGVEVKKPAKADDTNEKRAEKTIPCPRCKSMDTKFCYFNNYNVNQPRHFCKACQRYWTAGGTLRNVPIGAGRRKNKPPSQGTIGFPNNCVFDASGVNQFDFEGVMEQWSIATARGGFRQVFPSKRRSNTSSGQIC
NnDof6	ATGATGTCTTCAGATAATATTCCGGCAAAGCAAGCGACAGACGACGAGAGCCAGAACGGAGGGCGCAAGACCGCATCATTAAGGCCACCCGAGCAGCCGTTGAAATGCCCACGATGCGATTCGTCTAATACCAAATTTTGCTACTACAACAATTACAGTCTCACACAGCCAAGGCACTTCTGTAAGACATGTAGAAGGTACTGGACCAAAGGAGGCGCCTTGCGCAACGTTCCGATAGGGGGTGGTTGCCGGAAAAATAAGAGGGGGAAATCGAGTTCAAGACTCTCTGGCGACCCGAAGGACTCCGGTGCACCGTCGTCCGATATAGGTGGGCTGAAGTTCTTTCATGGGCTCTCTCCATCCACGGAGTTTCAGCTCTGTGGTGGTCTCCCTTTCTCT…	MMSSDNIPAKQATDDESQNGGRKTASLRPPEQPLKCPRCDSSNTKFCYYNNYSLTQPRHFCKTCRRYWTKGGALRNVPIGGGCRKNKRGKSSSRLSGDPKDSGAPSSDIGGLKFFHGLSPSTEFQLCGGLPFSRLHSSTAGSVFNNQFLSYGDHMPSTIAATATATNSSCFDIDGAAATSGPLMGFNYHIPSLGRQGESGSFKLSGGIQEMGSMNVHSSLASSIESLSYINQDLHWRLQQQRLAMLFGGENQKDSDVVSSPPATLLENQVQKPQPISFQNLGISKSEVSGVTTPTKNDVSGTGITATEWFFDNSYTPTTTANSNNNTGNWNGIHAWTDLHQYSALP
NnDof7	ATGGCCACAGATGAGACGGGATTGATGGCTTCAAGTGGAAGGATCATGGAGAAACCTGCCCCAGAGCAGGCCCTCAAGTGTCCTCGTTGTGATTCCTCCAACACCAAATTCTGTTACTATAACAACTACAGCTTATCTCAGCCTAGGCATTTCTGCAAAGCCTGTAAGCGTTACTGGACCAGAGGTGGAACGTTGCGTAACGTTCCGGTCGGCGGAGGGTGCCGGAAGAACAAGAGGGTGAAGAGGTCCTCAACATCTACTGATGCTTCTTCTTCTTCTTCTTCTCAGCCTACCAGAACGCAACCATCACCGCCACCACCTCCCCCTCCTCGGATCGATGTGTCTACGGCTTCCAACCACATTAGTTCTTTGTTTTACGGCCTACCCACCACTCCTTCT…	MATDETGLMASSGRIMEKPAPEQALKCPRCDSSNTKFCYYNNYSLSQPRHFCKACKRYWTRGGTLRNVPVGGGCRKNKRVKRSSTSTDASSSSSSQPTRTQPSPPPPPPPRIDVSTASNHISSLFYGLPTTPSDINLPFPSFHSRVSNVDTSCTGYNLQPQLNALGLGFSSTTLTSGDAHGDEYRTGFNPSTQIQDVVTSNSLLSNYSSLLGSSSSTSTASLLASSLQQQRLILGSLNLKERRSANSFQALLPFEDLQVAGNGDPGMVVKEVKKEEVNGRMSSNVDWNVPCQNPVEAVGSTDPSLYWNSTTVGAWPDLNNFGSSVTSLI
NnDof8	ATGCAGCAAGATAGAGGTGGTGGTGGTGGTGGAGGAATAGCAGGTGCAGGAGGAGGAAGAATGGACCAGATGAAGGGGTTGCAACAGCATGATCGACGGGTGAAACCCCCACCACCGGAGAATCAACAGCAGCAGCAACAACAGCCTCAGAAATGCCCGCGTTGTGACTCTCTGAATACCAAGTTCTGTTATTACAACAATTATAGCCTCTCGCAGCCGCGTTACTTCTGCAAGACTTGCAGAAGGTACTGGACTCAAGGGGGAACCCTACGGAACGTCCCCGTGGGCGGTGGTTGCAGGAAGGGAAAGCGATCAAAAAAATCCTATACCGCCGATAATCTACAGAACCAACTGCCATCGGTTCCCCAGCTATCACAGCATCAGCTGCAGCAGCAACAA…	MQQDRGGGGGGGIAGAGGGRMDQMKGLQQHDRRVKPPPPENQQQQQQQPQKCPRCDSLNTKFCYYNNYSLSQPRYFCKTCRRYWTQGGTLRNVPVGGGCRKGKRSKKSYTADNLQNQLPSVPQLSQHQLQQQQFGSSTTSTSTVITTSGGGNPTLRTKEVDLMIPPSHIPPVAPNPPSIYYPGGGFLSSLAALQSLNQPMNVAGEFGGSNLALLQGFSLPSFSPQQQQQAQQQQLFQIGGAAAFGREHNSSANQALYFVSGMAPKLHQP
NnDof9	ATGGCCGACGTTGAAAGCAGCGGAGATGCACCAGGGTTCAAGCTTTTCGGCACAACAATCCCTCTGCGGGTGAGAAAAGCTGAGGTGGAGGAGTCAAAGGCGGATGACACAAGTGAAAAGAAGCCGGAGAAGACCATTGCTTGCCCCAGGTGCAAAAGCATGGAGACCAAGTTCTGTTATTTCAACAACTACAACGTCAACCAACCTCGGCATTTCTGTAAGGCATGCCAGAGGTACTGGACGGCCGGAGGAACACTTAGGAACGTACCGATCGGAGCTGGACGAAGGAAAAACAAGCCATCAGATCACGGGACAATTGGGTTCTCGGACAACTGTGTGTTGGATGCTTCTGCAGTGAACCAATTTGATTTGGAGAGTGTGATGGAGCAGTGGACCATG…	MADVESSGDAPGFKLFGTTIPLRVRKAEVEESKADDTSEKKPEKTIACPRCKSMETKFCYFNNYNVNQPRHFCKACQRYWTAGGTLRNVPIGAGRRKNKPSDHGTIGFSDNCVLDASAVNQFDLESVMEQWTMATTKGGFRHVLPSSKRRRNTSSS
NnDof10	ATGGTTTTTTCTTCGGTTCCGCTCTATCCACCCAACTGGCAGCAGCAACAAAATCATCAATCTGGAAATAGCACCGAGAATCCCCAGCTTCCGCCACCACCGCCGCCTCCGGCAGGTGGTGGCTCAGGCTCAATTAGGCCTGGTTCGATGGCTGATCGTGCCCGTCTGGCCAAGCTGCCACAGCCGGAGGCATCCCTGAAGTGCCCACGATGTGAATCGACCAATACAAAGTTTTGTTACTTCAACAATTACAGCCTCTCACAGCCTCGCCACTTCTGCAAAACCTGTCGACGATACTGGACAAGAGGAGGTGCGCTGAGAAATGTTCCTGTGGGCGGGGGTTGCAGGAGGAACAAGAGAAGCAAGGGTAGCAGCTCAAAATCACCGGTCACTGGTGAA…	MVFSSVPLYPPNWQQQQNHQSGNSTENPQLPPPPPPPAGGGSGSIRPGSMADRARLAKLPQPEASLKCPRCESTNTKFCYFNNYSLSQPRHFCKTCRRYWTRGGALRNVPVGGGCRRNKRSKGSSSKSPVTGERQTGAGSTGAISTNSCTTDMIGHIPPPPPPQLPFMTSLHHLTDYTAADIGLNFGGIQPPMAATGGGGGTDMDFQIGSNSGAGSSMLSSGGAEQWRLPQVHQFPFLTGLEPHAGLYPFEGEGVEPSAYGGVVSHSQVRTKPSGSGVTQLASVKMEENHGLNLSRQFLGIPGNDQYLGGNAWTDLSGFNSSSTGHLL
NnDof11	ATGAATCCGTTGCAGATCGACTCGAATTTTCCATGCTTTCTCTGCGTGCAAGCCAAACACATCGATCATCTCGTACGGGGTGTAATCATTACTCTCTCTCTCTCTCTCTTCCTTTGCTTTATTTATTTAGGTGTTCATCATCTTCTTCTTTCCTCCACTTTGCATGACTGTGCCTTACTGAAATCAGGTTTGCACTTTGCATGGATGGATCATTCAAACGCCCAACACCAGGCCATGGCTACGCACTCGCTAGAAGACATGTTGATTTGCCCGAAACCACAGCAAGAGAAGAGAGTGAGGCCTCAGCCTGAACAGGCTCTCAAATGTCCAAGATGCGATTCCACCAATACCAAGTTCTGTTACTATAACAACTACAGCCTCTCACAACCACGGTATTTC…	MNPLQIDSNFPCFLCVQAKHIDHLVRGVIITLSLSLFLCFIYLGVHHLLLSSTLHDCALLKSGLHFAWMDHSNAQHQAMATHSLEDMLICPKPQQEKRVRPQPEQALKCPRCDSTNTKFCYYNNYSLSQPRYFCKACRRYWTKGGSLRNVPVGGGCRKNKRSSSSKKTQDQTLTTTNSNPLPTHPLLPYDSNDLTLAFARLREQPTRQLSLDNHDASILGNLSTTNCDILENLTTTTTTSTTTISPGFLDTLRSGFLEAPSGINSLYYGLGSGNMGEIASGGGDGCGDVMLPYEEMLGATTTTAATITTTTKQEFCKGRDGENRALWGFPWQLGGDGSMGGVDSGRECWNGLGSSWHGLVNSPLM
NnDof12	ATGGCTACCCATTCACTAGAAGATATATTGGCGTACCCGAAGCCACAGCAAGAGAGGAAATCGAGGCCTCAGCCAGAGCAGGCCCTCAAATGTCCAAGATGTGATTCGACTAACACCAAGTTCTGTTACTACAACAACTACAGCCTCTCACAACCGAGGTACTTCTGCAAGGCATGTAGGAGGTATTGGACCAAAGGAGGATCACTGAGAAACGTTCCAGTGGGCGGAGGTTGCAGAAGGAACAAGCGATCTTCTTCCTCAAAGAAGACACAGGACCCGTCTCTCATCACTACCAACTCCAACCCACTCCCTACTCTCCCATCCTTTACCTGTGACTCCAGTGACCTCACTCTTGCCTTTGCTAGACTCCACAAACAACCCACTCGGCAGCTGGGTCTC…	MATHSLEDILAYPKPQQERKSRPQPEQALKCPRCDSTNTKFCYYNNYSLSQPRYFCKACRRYWTKGGSLRNVPVGGGCRRNKRSSSSKKTQDPSLITTNSNPLPTLPSFTCDSSDLTLAFARLHKQPTRQLGLDDHDGSLLGGLNSTNCDVPGNPFSTTTATTPGGILDALRNTGFLDTPTGFNNFCYGFGNCNMGEMASGGGGSEEVALPYEDMIGAIVPTATTTKQEFCKGRDGENRMLWGFPWQSGADGSMGVVDSGREYWNGLGSSWHGLVNSPLL
NnDof13	ATGTCTGAGATCAAGGATCCGGCTATCAAGCTCTTCGGGAAGAGGATTCCGTTGATGGAGAGTCAGATTCCGGCGGAATCTTGTGACAAGTCCGATCCCGAATGTCTGGTTGCACCAGAGGCTGAAGAAGAAGCGGGAGAGTGTAAAGAGACGACAAAAGTGGAAGATGAAGAACTTTCTCCAAGAGAATCATGCAAACCTGATAAGTCTTACAATCTGAACAACAGTAAGGAAGATGACCACCAAACTTCCAGTGAGGGCAACAAAGCAACAACAGTTCCAAAGCCTGAAGAAGACCATGCTGAGAGTGATGTCCCTAGCCAAGACAAGGTTCTCAAGAAGCCAGATAAGGTCCTTCCATGTCCTCGCTGCAACAGCTTAGACACAAAGTTCTGCTAC…	MSEIKDPAIKLFGKRIPLMESQIPAESCDKSDPECLVAPEAEEEAGECKETTKVEDEELSPRESCKPDKSYNLNNSKEDDHQTSSEGNKATTVPKPEEDHAESDVPSQDKVLKKPDKVLPCPRCNSLDTKFCYYNNYNVNQPRHFCKNCQRYWTAGGTMRNVPVGAGRRKNKHSASQYRQAMMSADGIPTTRVDNPDSPTHQVLACGGLSTSSKPLKGNGTVLKFGLDAPVCESMATVLNLVDQKRKADIGSAACEENGVEPPSVSSMAASCQENELPENVPKMEQTNILGSVNGFTSPHPLPYYPVPPWTCPWNPSWNNIAVMAVNRCSSEVFYGPDSSIPNPVQWGSPPMVAAPAFCTPRIPFPFVPASYWGCVPSWAARPWNVPWLGSNGSLSPSS…
NnDof14	ATGGGTCTTACTTCTCTGCAGGTCTGCATGGACACATCTGACTGGTTGCAGGGCGCGACTCACGAGGAAAATGGAATGGATGCTTCGTCGCCTTCCGGGGACTCCATTATTACATGCTCAAGGCCATTGCTGGAGAGGAGGCTGAGGCCCCAACATGATCAAGCACTCAAGTGCCCAAGGTGTGACTCCACGCATACCAAGTTCTGTTACTACAACAATTACAGCCTCTCGCAACCACGCTACTTCTGCAAAACATGTAGGAGGTATTGGACCAAAGGAGGCTCCCTCAGGAACATTCCTGTGGGCGGTGGATGCAGAAAGAACAAGAGGGTGGCTGTTAAGAAATCTGATACTGATCAATCACTACTTAACAAACACCCCAGTTCATCATCTCACGAC…	MGLTSLQVCMDTSDWLQGATHEENGMDASSPSGDSIITCSRPLLERRLRPQHDQALKCPRCDSTHTKFCYYNNYSLSQPRYFCKTCRRYWTKGGSLRNIPVGGGCRKNKRVAVKKSDTDQSLLNKHPSSSSHDVTDLQLSFPEVQLSHLTNQLFGHPAASLGNPNFMNKYNNAVLDNPRSVDFMENSKLFDAILGNSRNHDFMGNSELGLVGGLGVGDVGHGFTPSNNLHAVSSPFGFSLEGSSGGSFMDTCQRLMLPLGGSEDPNAIEAKPNNKLLTLEWQDQGCSEVGKDSFGYINSLGSWTGVMNGYGSSATNPLV
NnDof15	ATGCACGATGTACCTGTGGAAGGATTGCGATCTTCTGAGTTCGGAGATCCATCAGGAGGAAAACCGACCAAGCCTACGGGGGAAGATGGCGGACCACCTACAAGTCTGAAAAAGCTGTCAGATCCAGCTACTTCCTTAGAGATGATTGATGAACCCCAAACCGCCTCAGTTGAGAAGGAAGCTGCAACAACAAAAGGTTGCAAGACTGAGGAAGAACAGAACGAGACAACTACGAGTATCCCACAAGAGAAGACCCTGAAGAAGCCTGACAAGATACTGCCATGTCCTCGCTGTAACAGCATGGACACAAAGTTCTGTTACTTCAATAACTACAACGTCAATCAACCCCGGCATTTCTGCAAGAATTGCCAGAGATACTGGACAGCCGGTGGGACCATG…	MHDVPVEGLRSSEFGDPSGGKPTKPTGEDGGPPTSLKKLSDPATSLEMIDEPQTASVEKEAATTKGCKTEEEQNETTTSIPQEKTLKKPDKILPCPRCNSMDTKFCYFNNYNVNQPRHFCKNCQRYWTAGGTMRNVPVGAGRRKNKNSASHYRHITVSEALQTTRTDAPDGVHHSALKPNGTLLTFSSDSPLCESMASMLNLTEKTIRNCTRNGFNRAEEQRIPVSCGVENGDDRSSGCGSSITSSNCTEDGNRVSLQDPMMRNCNGFPPQIPCFPGTPWPYPWNSAQWSSAVPPPPAFCPSSFPVSFYPTATYWGCTLPANWNIPWISPPSSSSSNGGSGSGPNSPLGKHSRDGSILKSNNKEKADPSKESNSEKCLWIPKTLRIDDPGEAARSSIWS…
NnDof16	ATGCAAGATCTCCGAACAATGGGGAGTGCAGGAGTTCGTATCTTCGGTGGAGACCGGAGACTGCGTCCGCACCCGAATCAAGCCTTGAAATGCCCGCGCTGCGACTCGCTGAATACCAAATTCTGCTACTACAATAACTATAATCTTTCTCAGCCCCGCCATTTTTGCAAGAGCTGTCGAAGGTATTGGACCAAAGGGGGTGTCCTCCGTAATGTTCCCGTCGGTGGAGGTTGCCGGAAAACCAAGCGATCCAAGTCCAAGCCCTCCCCAGATCCTCCGAAGGAGAAGAAAGCAACGACAGCCTCGCACTCAAGCAGCGAGAGTTCTGCAGCAGGTAACACAGGATTACTGAATTTCCCCGACTCTAGGATGTTCTTGTCTCAGAACCCAAGCCCGAAT…	MQDLRTMGSAGVRIFGGDRRLRPHPNQALKCPRCDSLNTKFCYYNNYNLSQPRHFCKSCRRYWTKGGVLRNVPVGGGCRKTKRSKSKPSPDPPKEKKATTASHSSSESSAAGNTGLLNFPDSRMFLSQNPSPNFVETCMLDALEQPPPDGGIFATETGSFTSLMTGSNPGLLGFNFPDVSPFRLHTQQQQKMTNTEEEMKMQELTAGGFIDQTFPVELPGLQNNRTNGSSSGGGAGGATGLDWPSGADQGGSLFDLSSSVEQCYWGSTQWADNDQGLYLP
NnDof17	ATGGAAAAGGAGATCGGACTGGTGAAGCCAGCAGCAATGGAGGAGGTGATCTCTAATACATGTTCGAGGCCTATGTTAGAGAGGAGAACCAGGCCTCAGAAAGAGCAAGCCTTGAATTGTCCAAGGTGCAACTCAACAAACACCAAATTTTGTTATTACAACAACTACAGTCTCACTCAACCAAGATACTTCTGCAAGACATGTAGAAGGTACTGGACTGAAGGTGGATCTCTCAGAAATGTTCCTGTGGGAGGAGGCTCGAGAAAGAACAAGAGATCTTCAACTTCATCAGCCTCCTCTTCATCGAAAAATCTGCCTGATCTGACCCCGCCAACCTGTTCTGCATCTTCTCAGCCAAACCCAAAGATCCACAAAGGGCAAGACCTCAACCTGGCTTTC…	MEKEIGLVKPAAMEEVISNTCSRPMLERRTRPQKEQALNCPRCNSTNTKFCYYNNYSLTQPRYFCKTCRRYWTEGGSLRNVPVGGGSRKNKRSSTSSASSSSKNLPDLTPPTCSASSQPNPKIHKGQDLNLAFPAAQDFHAISEFAELPNLQTTNNDTHNNPSSSSSTSTSSLSAFQLLRSGITSRGLSSFTPIPIPDSNTVYPSGLALQDFKPTLSFSLDGLGGGYGNLHGVQESSGRLLFPFEDLRQVSSTTEFEQNRGQGDSTGYWNGMLGGGSW
NnDof18	ATGGGCCTTACCTCTCTCCAGGTCTGCATGGACACATCCGACTGGTTACAGGGCGTGGTTCACGAGGAAAGCGGAATGGATTCTTCCTCGCCTTCTGGGGACATGATCACATGCTCGAGACCATTGCTTGAGAGGAGGCTGAGGCCTCAACATGATCAAGCACTCAAGTGCCCGAGGTGTGAGTCAACTCATACCAAGTTCTGTTACTACAACAACTACAGTCTCTCCCAGCCAAGATATTTCTGCAAGACCTGTAGAAGGTATTGGACGAAAGGAGGCTCTCTCAGGAACATTCCTGTTGGTGGTGGATGCAGAAAGAACAAGAGGGTGGCTGTTAAGAAATCAGCAGATCAACCACTTAATCAGCACCCCAGTTCATCCTCACACGACGCGACAGAT…	MGLTSLQVCMDTSDWLQGVVHEESGMDSSSPSGDMITCSRPLLERRLRPQHDQALKCPRCESTHTKFCYYNNYSLSQPRYFCKTCRRYWTKGGSLRNIPVGGGCRKNKRVAVKKSADQPLNQHPSSSSHDATDLQLSFPEMQLSHLTSLFGNSGGLGNPSFIDNKYNAMVENPRSIDFMESKFDAVLGNPRSHDFMGSNELGLMGGPGDVGLGHGFTPSNLHGLCSPFGFALEGSSNTFMDTCQRLMLPFGGTTEDPNAVEMKPNNKLLSLEWQDQGCSEVGKDSFGYLNSLGSWTGVMNGYGSSATNPLV
NnDof19	ATGTTGGAACCAAAAGATCCGGCGATTAAGCTCTTTGGGAAGACGATTCCCCTTATGTCAAACGACGAGATGTCCGCAGTCTCCACCGATTCTGACGCTCCTACAGCTGCTAATGAAGAAAAGCTCCATAAAGATCGTCCTTCTGCGACTACTGTTCAGGAGCAAGATAATAAATCAAAGAAAGCAGGGGGACAAGAACAAGATGAAGAAGAGAAGGATCAATCGGGAGGAAAACCCGCCAAGACTGAAGGGGAGGATGGTAATGGTTTACCACCTGCAAGTGTGAAAGAGGTGACAGATCATGATACTTCCCTAGTGATAAATGAAAACCCCAAAACTCCCTCGGTTGACAAAGAAACTGCAACACCAAAAGCTAGCAAGACTGAAGAAGAACAGAGC…	MLEPKDPAIKLFGKTIPLMSNDEMSAVSTDSDAPTAANEEKLHKDRPSATTVQEQDNKSKKAGGQEQDEEEKDQSGGKPAKTEGEDGNGLPPASVKEVTDHDTSLVINENPKTPSVDKETATPKASKTEEEQSETSIPQEKTLKKPDKILPCPRCNSMDTKFCYYNNYNVNQPRHFCKNCQRYWTAGGTMRNVPVGAGRRKNKNSASHYRHITTSEALQTSRADAPDGVHHPTPNGTVLTFGSDAPLCESMASVLNLAEKTMRNCTTRNGFHRPEEQRIPVSSGAENGDDRSSGSSITASNHTEEGNRVSLQEPVMRNCHGFPPQIPYFPGTPWPYPWNSAQWSSAVPPPAFCPSSFPISFYPAATYWGCTVPGTWNIPWISQPPSSPSPGGPGSSPNS…
NnDof20	ATGCAAGATCTCCAGTCAATGGGGAATGGAGGCGGTCGTGTCTTCGTCGGAGACCGACGGTTGCGTCCTCACCCAAATCAAGCCTTGAAATGCCCGCGCTGCGACTCTCTCAACACTAAGTTCTGCTACTACAACAATTACAATCTCTCTCAGCCCCGCCATTTCTGTAAGAGCTGTCGAAGGTACTGGACCAAGGGCGGTGTCCTCCGTAACGTTCCTGTCGGTGGAGGTTGTCGGAAAACCAAACGATCGAAGCCGAAACCCTCTCCGGATACCAACAAGGAGAAGAAAGCTACCACCTCCTCGCACTCGAGCAGCGAGAGCTCAAGCCTTACTGCAGCCACGACGGCGACAACGACGGAAACAGCGTCAGCGCCTTCTTCGAGTTCTGCAGCAGCA…	MQDLQSMGNGGGRVFVGDRRLRPHPNQALKCPRCDSLNTKFCYYNNYNLSQPRHFCKSCRRYWTKGGVLRNVPVGGGCRKTKRSKPKPSPDTNKEKKATTSSHSSSESSSLTAATTATTTETASAPSSSSAAAEPGIGLLNFPDSRLFLSQNPSPSFEPCMLDTLEKPSAADGGIFPESGSFTSLITGSNPGLVGLNYSDISPFRMHAQQRRMASMVEEMKMQELTAGGFIDQTFPVELPEPGLQNRTNNGNGGGIMGLDWASSGDGVGGLFDFPSSIDQCYWGQNQWTDNDQVECRCFVMIIAD
NnDof21	ATGGTTTTTTCTTCGGTTCCTCTCTATCCACCCAACTGGCAGCAGCAACCAAATCATCATCAATCTTCAAGTAGCACTGAGAATCCCCAGTTTCCACCACCGCCGCCGCCTCCGGCAGGAGGGGGCTCGGGCTCGATTAGACCTGGTTCGGTGGCTGATCGAGCCCGACTTGCCAAGCCGCCACAGCCGGAGGCTGCCCTAAAGTGCCCGCGATGTGAATCCACCAATACCAAGTTTTGTTACTTCAATAATTACAGCCTCTCACAGCCTCGCCACTTCTGCAAGACCTGCCGCCGGTACTGGACTAGAGGGGGTGCGCTGAGAAATGTTCCTGTCGGTGGAGGCTGCCGAAGGAACAAAAGAAGTAAAGGTAGCAGCTCAAAATCACCTGTGACTGGT…	MVFSSVPLYPPNWQQQPNHHQSSSSTENPQFPPPPPPPAGGGSGSIRPGSVADRARLAKPPQPEAALKCPRCESTNTKFCYFNNYSLSQPRHFCKTCRRYWTRGGALRNVPVGGGCRRNKRSKGSSSKSPVTGERHTGPGSTSAIPANSCTTDIIGHIQPTPPLQLPFISSLHHLTEYAPPDIGLNFSGIHPPVAAAGGGGGTDMDFQIASYSGGGSSILSSGSAEQWRLQQVQQFPFLTGLEPSAGLYPFEGESAEPSAYAGGASQLRTKPSGSGVTQLASVKMEENHGLNLSRQFLGIPGNDQYWGSNAWTDLSGFNSSSNSHLL
NnDof22	ATGTTCCCATACTCATCCAGATCCTCGGCGATGGATCACAGATGGAAGCCCACCGTCGAAGTAGCTCCCAATTGCCCTCGATGCGCCTCTGTAAACACAAAATTCTGTTACTATAACAATTACAGCCTATCACAGCCTCGATACTTCTGTAAGGGTTGTCGAAGGTACTGGACCAAAGGTGGATCTCTACGAAATGTACCTGTTGGTGGCGGTTGCCGGAAAACCCGTCGAGTGAAATCTTCAAAGCTTCCACCGACCAAAGCCGTCTCCATCTCCCTCGGTTTTTCTGGAGATGGCCCGTCATCGGTTGCGAATCCAACTGTGGTGCCGACAACAGCAGTCACGGACGCTTCAAACATCGATCTTGCCGTTGTTTTAGCCAAGTTCTTGAATCAGAAT…	MFPYSSRSSAMDHRWKPTVEVAPNCPRCASVNTKFCYYNNYSLSQPRYFCKGCRRYWTKGGSLRNVPVGGGCRKTRRVKSSKLPPTKAVSISLGFSGDGPSSVANPTVVPTTAVTDASNIDLAVVLAKFLNQNSSLGSGLITPEFSSEKEVNASLNISTSSNSNELAEDSNVVDWQSQTDLAIDAHLIKEPPQLFPGQLEFDCKQQQERISQFAVQKSNSNSGFQPLVSDGTAQDAFWWEAPAVPNLAWQPEEFQSLETIPFNDHITMFYPHSPNDNWSSFDTLNYESFSRP
NnDof23	ATGCCGTCTGAATCCGCTGATCGACGACTGGCAAAAGCACAACACATGGGCGCTCCAGCTCCCCCGCCTGAGCAGGAGCATCTCCCCTGCCCACGCTGCGACTCCACTAACACAAAGTTCTGCTACTACAACAACTACAACCTGTCGCAGCCCCGTCACTTCTGCAAATCCTGCCGTCGATACTGGACCCAGGGCGGCACCCTTCGTAACATCCCCATCGGTGGTGGCAGCCGCAAGAATGCCAAACGCTCTCGCACCATCTCCTCCTCTTCCTCTTCCCAGGACCCCATTCCTGCCACTCCAGCTTCCGTCTCCCTCGCCCCTGATCCCGACTTTTCCTTGCCTACGCGCGGTGATCTTAATCTCGACGTTAACGTCTCGGGGAGCTTTACTTCGTTG…	MPSESADRRLAKAQHMGAPAPPPEQEHLPCPRCDSTNTKFCYYNNYNLSQPRHFCKSCRRYWTQGGTLRNIPIGGGSRKNAKRSRTISSSSSSQDPIPATPASVSLAPDPDFSLPTRGDLNLDVNVSGSFTSLLNTQGPGFLALGGFGFGLSSGFEDLGFGLGRGTWPLLEAVDIGCGASAGGGGGGLTNWPVATGESGIVEGDCFTWPDLAISMPGKGLK
NnDof24	ATGATCTCTCCAGATAATATTCCGGCAAATCCGCCGACCAACGACGATGACCAGAACACTGGAAGCCGCAAGACTGCATCACTAAGGCCACCCGAGCAACCGTTGAAATGCCCACGATGCGATTCTCCTAACACCAAATTCTGCTACTACAACAACTACAGTCTCACTCAGCCAAGACACTTCTGCAAGACATGTAGAAGGTACTGGACCAAAGGAGGTGCCTTGCGCAACGTTCCGATCGGCGGGGGTTGCCGGAAAAACAAGAGAACGAAATCAGGTTCAAGACTATCCGGCGATACCAAGGACTCCGCTGCATCGTCTGACACAGGTGGAATGAAGTTCTTTCATGGGCTCTCACCAGTTGCCATGGATTTTCAGCTAGGTAGCGGCCTTCCTTTC…	MISPDNIPANPPTNDDDQNTGSRKTASLRPPEQPLKCPRCDSPNTKFCYYNNYSLTQPRHFCKTCRRYWTKGGALRNVPIGGGCRKNKRTKSGSRLSGDTKDSAASSDTGGMKFFHGLSPVAMDFQLGSGLPFSRFHSSTAGGAYNNQFLSYGDISSTAATTAAATNPSCFNIDEVAANSGSLMGFNYHAPSVSRQGESGGFKFSGGIQEMGSMNVHSSLASSIESLSSINQDLHWKLQQQRLAMLFGGENQKESVVSSLPTALLENQAQKPQPISFQNLDVSKPEVSGVRNPTKSGVSGSATTTTEWFFDNSYTQTATTTTAANSNVNTSSSWNGTQAWTDLHQYSGLP
NnDof25	ATGATTCAAGAGTTGTTAGGAAATACTAGTGCAGGACTGGTAGGAGGAGAGAGGAACATCTCGATTGGTGCTGGAGTTTTAGAAGGCTCATCACCATCTCTTTCGTCTTCTTCTTCTACAACGACAACAGCAACAACAACTACTTCAACTACAACCACCACAACATCATCAGGATCCTCAGAGCACCAAAATGTGAGGTGCCCAAGATGTGATTCTTCCAACACCAAGTTCTGCTACTACAACAACTACAACCTCACTCAGCCTCGCCACTTCTGCAAGACCTGCCGACGGTACTGGACCAAAGGTGGCGCCCTCCGTAACGTGCCGATCGGGGGCGGCTGCCGGAAGAGCAAGAACACAAGTATGTCCACAGCTTCAGCTGCCAAATCAAGCATGGGG…	MIQELLGNTSAGLVGGERNISIGAGVLEGSSPSLSSSSSTTTTATTTTSTTTTTTSSGSSEHQNVRCPRCDSSNTKFCYYNNYNLTQPRHFCKTCRRYWTKGGALRNVPIGGGCRKSKNTSMSTASAAKSSMGKVKVASEIVKSSLGSGFDHDPPSNPILWATPQNSQLLALLRASQNLNPNPNPNPICNPVTIKDEAGIIGSHVTSDSSAVTGAINARVLNLDPLTQVPIGLCSSFWRNNLHQTHHHHHHQSHQQQHTLLLGEVQNSGIQDLYQRLRQSVNYYDNSASVQSNVAAVAAPSSSSSSIIEPAPVAGGELGYWNAAFSWSDLSTTNGAFP
NnDof26	ATGCCATCAGAATCCGGCGATCGACGACAGGCGAAACCTCAACACATGGGTGCTCCACCGCCTGAACACGAGCATCTTCCATGCCCACGCTGCGACTCTACCAACACCAAGTTCTGCTACTACAACAACTACAACCTGTCGCAGCCCCGTCACTTCTGCAAGTCCTGCCGCCGTTACTGGACCCAGGGCGGCACCCTCCGTAACATCCCCGTCGGTGGTGGTAGCCGCAAGAACGCTAAACGCTCTCGCACCTCCTCTTCTTCCGTCGCTCCCCACGACCCCATTCCTGCAAACCCCGTTTCGGTCTCCCTCCCCGCTGATCCCGAGCTGTCGTTACCTACACGTAGTGACCTAAGCCTCGACGTCAACATGTCCGGCAGCTTTACTTCTTTGCTGAAC…	MPSESGDRRQAKPQHMGAPPPEHEHLPCPRCDSTNTKFCYYNNYNLSQPRHFCKSCRRYWTQGGTLRNIPVGGGSRKNAKRSRTSSSSVAPHDPIPANPVSVSLPADPELSLPTRSDLSLDVNMSGSFTSLLNTQGPGFLALGGFGLGLSSGFDDLGFGLGRGTWPLTEAADVGCGASATGGGLNSWSLGTNEGGFVEGDCFAWPDLAISMPGKGIYLFGVFA
NnDof27	ATGAGAGAGGAGAGAGGAGAGAGGAGAGAGGAGAAAGAGATTGTGATGTTTACACAGAGTGAGAAGGTGCTGCCATGCCCACCGAGGCCGCTGGTAATGAACGGAAGATGGAAGCCAAACGTCGAAGTAGCACCAAATTGCCCGCGCTGCGACTCGTCAAACACAAAGTTCTGCTACTACAACAATTACAGTTTAACGCAGCCTCGTTACTTCTGCAAAGGGTGTAGAAGATACTGGACCAAAGGAGGGTCCCTACGTAACGTGCCCGTCGGTGGAGGTTGCCGGAAGAATCGTCGAGGGAAGTCGGTCAGGATATCGACTGAGCGCTCTCTAGGTGGCCTTGATCGTTCCAGGCTTCCCCCTGATGACCCATCCGGCCGAAATTTATACCGCTTGGAT…	MREERGERREEKEIVMFTQSEKVLPCPPRPLVMNGRWKPNVEVAPNCPRCDSSNTKFCYYNNYSLTQPRYFCKGCRRYWTKGGSLRNVPVGGGCRKNRRGKSVRISTERSLGGLDRSRLPPDDPSGRNLYRLDGANIIAPSAEATRSDASNIDLAVLYAKFLNQRPPDSDPPTMPAEFPRELDSSLEFPSISNPTHNPQLQFSHELGIIGSQCSMEHCSADTQLSEIQQVLLGDQFGMNSRQQERIPQFTSLDTNAYALQPLMPVEEVTAHHQDIFWSNSPVVDSNLTWPAAQFQGFESVHHDHHPTLHSNPIDGNWSSFDLPNYEPFLRP
NnDof28	ATGCAAGATCCCTCGACGTTTCAACCAGTGAAGCCCCATTTTCCGGAGCAAGAGCAGCTCAAATGCCCTCGTTGTGATTCAACCAACACCAAATTTTGTTACTACAACAACTACAATCTCTCCCAACCTCGCCATTTCTGTAAGAATTGCAGGCGCTATTGGACTAAAGGCGGCGCCCTCCGTAACATCCCAGTTGGTGGTGGCAGTCGCAAGAACACGAAGCGTTCCTCCAACCCCAAACGCTCCACGTCGTCTTCTTCAACCCAGAACGCAGCAGTTCCGAAGCCAGAGCCTACCGGAACTTTCAGCCCGCCGGTAACCACCATCGATCATGATCGCCGGATGCTCGACATCTCAGGGAGTTTCAGCTCACTGTTGGCCTCAAATGGGCAAATGGGG…	MQDPSTFQPVKPHFPEQEQLKCPRCDSTNTKFCYYNNYNLSQPRHFCKNCRRYWTKGGALRNIPVGGGSRKNTKRSSNPKRSTSSSSTQNAAVPKPEPTGTFSPPVTTIDHDRRMLDISGSFSSLLASNGQMGNLLDGLNPSSSGTRTLQFGEFAENSNSSSIENSTLELQGNNNQESFLGIQDGDSSCWGSGNGWPDLAIYTPGSLCLTDWIRGYSLNGVGAVSGLEVGPTIEGCFT
NnDof29	ATGGCTACCCATTCACTAGAAGATATATTGGCGTATCCGAAGCCACAACAAGAGAGGAAATCGAGGCCTCAGCCAGAGCAGGCGCTCAAATGTCCAAGATGTGATTCGACTAACACCAAGTTCTGTTACTACAACTACAGCCTCTCACAACCGAGGTACTTCTGCAAGGCATGTAGGAGGTATTGGACCAAAGGAGGATCACTGAGAAACGTTCCAGTGGTCGGAGGTTGCAGAAAGAACAAACGATCTTCTTCCTCAAAGAAGACACAGGACTCGTCTCTCATCACTACTAACTCCAATCAGCGTTGCCAGAGGTAG	MATHSLEDILAYPKPQQERKSRPQPEQALKCPRCDSTNTKFCYYNYSLSQPRYFCKACRRYWTKGGSLRNVPVVGGCRKNKRSSSSKKTQDSSLITTNSNQRCQR
